# Supplementary material for: Outcomes of First-Line PARP Inhibitor Therapy in Ovarian Cancer: A Multicenter Retrospective Analysis
Source: J Clin Med. 2026 Feb 22;15(4):1657. doi: 10.3390/jcm15041657 (PMC12942131; doi:10.3390/jcm15041657)
Supplement: Supplementary file 1 [file jcm-15-01657-s001.zip]

Archive with 1 entries (1 files):
- jcm-4158929-supplementary.pdf
